# Supplementary material for: Exploring patient experiences of participating in a real and sham dry cupping intervention for nonspecific low back pain: A qualitative study
Source: PLoS One. 2022 May 19;17(5):e0268656. doi: 10.1371/journal.pone.0268656 (PMC9119469; doi:10.1371/journal.pone.0268656)
Supplement: S1 File — (XLSX) [file pone.0268656.s001.xlsx]

## Sheet:  Group - real suction cup
	TALK A LITTLE ABOUT YOUR EXPERIENCE IN SUPPLY TREATMENT				HOW DO YOU PERCEIVE THE SOCIAL AND PROFESSIONAL SUPPORT IN THE SUPPLY TREATMENT?
Patient GR01:	My experience with the suction cup was quite innovative, I had never gone through any procedure of this nature. The first sessions were a little strange because of the marks left, it's a little difficult to get used to them, since, located on the back I kind of forgot they existed and sometimes it scared me when I noticed them. In short, in treatment it was pretty cool, I would do it again in oth…			Patient GR01:	It is noticed that the suction cup can be inserted in society as a very effective integrative practice, especially if it is made available in the public health system, thus making the equipment provide an innovative treatment that serves not only as a complementary treatment in some bodily symptoms but also that aims to strengthen the bond between professionals and users of basic units, for examp…
Patient GR02:	In general, the experience was very satisfactory, I was well informed about the purpose of the project and about the procedures even before accepting to participate, in relation to the physical state the result was also positive, as the pain decreased during the treatment process, in addition the receptivity of the project participants and professionals contributed to a better experience.			Patient GR02:	Social support starts from the moment the “service” is offered free of charge to the population, benefiting not only the community but also the professionals and students involved in the project, whose purpose is to improve practices already studied.
Patient GR03:	To be honest, I didn't see any results. I kept going to see if there was any progress, but there wasn't. Unfortunately			Patient GR03:	Well, the issue of social and professional support was very gratifying for me, because in all the appointments I was always well received and I felt very comfortable with everyone who attended me.
Patient GR04:	It was a sensational experience. At first I didn't believe that this treatment would work, but the days went by and I adapted to the cupping treatment. I liked the result. Today I don't feel any pain anymore.			Patient GR04:	At the beginning, when I went for the treatment, when I got home, when my mother saw those spots, she didn't understand, I sat down and explained the treatment to her what it was for, when she understood super support, she thought it was a great treatment. My colleagues support too.
Patient GR05:	see my experience in cupping treatment in two ways. The first is the fact that it is an experiment that seeks scientific proof of the technique that was already known by other knowledge regimes, other countries and other cultures: I found two elements of this first aspect interesting. First, I felt excited to participate in a knowledge building process with logical validation procedures, blind te…			Patient GR05:	see this issue as important to talk about FACISA's role in the local community, the importance of integrating the university into larger issues; although the project has a demand for scientific proof, in this opportunity to participate in the application and treatment with suction cups, it was important for me to see the professional training of young researchers. I perceive the social and profes…
Patient GR06:	The experience was very satisfying, because in addition to being introduced to a new technique, I was able to understand a little more about its benefits. During use, I didn't feel any improvement but today I realize that the pain exists and does not compare with the one that existed before the treatment.			Patient GR06:	Social support is presented through the care and attention that physical therapists demonstrate when explaining, informing and assisting each patient who is part of the research. My experience was very satisfactory both for the treatment and for the professionals.
Patient GR07:	The suction cup treatment was a new experience for me, in which I was consulted once a week, in order to relieve and improve some pain and discomfort in my lower back. As the days passed, there were tests to notice any kind of evolution.			Patient GR07:	The importance of the project for the city is evident, given that with supervision and development carried out by professionals, many citizens will have a place for treatment and recovery, thus improving their quality of life.
Patient GR08:	only felt improvement during the treatment, after the end of the treatment the pain returned.			Patient GR08:	Qualified professionals, excellent service, but only felt effects during treatment
Patient GR09:	It was a very good and surprising experience, better than I thought.			Patient GR09:	The support during the treatment was very nice, especially in the explanation about the treatment and in the clarification of doubts
Patient GR10:	The suction cup had every form of healing, relieving everything, etc. But it was very normal, the sessions were good, it was good to feel that pressure in the lumbar, but it lasts for a short time and soon after it was as if nothing had happened. And so it was throughout the treatment.			Patient GR10:	The social support was even funny, people saw the brands and asked how it was, if it was good, if it was really good, as if it were something very famous. The professional was always very neutral, neither supporting nor opposing, making it clear that it could work or not.
Patient GR11:	Well, I really enjoyed my first experience with the suction cup, at first even knowing the suction cup in theory, I had my doubts about it. But as the days went by and the sessions progressed, I was noticed better developing some lower back pain and relief from daily exhaustion. So it's very beneficial and positive for me.			Patient GR11:	The social support in my experience was positive through the art of friends, family and acquaintances, some were curious about how it worked and also about getting to know the suction cup treatment. The professional part is also quite remarkable, in terms of knowledge and doubts about how treatments are developed, but also positive for me.
Patient GR12:	My experience with the treatment was wonderful, I thought it would be painful, but it was the opposite. In every session I felt very relaxed and lighter during the days of each session. And the lower back pain has greatly reduced.			Patient GR12:	The social and professional support, I could see that I was heard in the sessions, with great attention, ethics and care.

## Sheet:  Group - sham suction cup
	TALK A LITTLE ABOUT YOUR EXPERIENCE IN SUPPLY TREATMENT				HOW DO YOU PERCEIVE THE SOCIAL AND PROFESSIONAL SUPPORT IN THE SUPPLY TREATMENT?
Patient GS01:	didn't feel any changes in my body after the cupping treatment, everything remained as it was.			Patient GS01:	It's an innovative technique, based on science, made by qualified professionals, but I didn't feel any difference in relation to low back pain and relaxation in this regard.
Patient GS02:	The suction cup treatment was, in short, very beneficial. The responsible professionals offered all the necessary help and I felt differences in my posture and lessened my lower back pain. It reduced the difficulty of performing stretching and other physical exercises, as well as improving the quality of my daily sleep.			Patient GS02:	Professional support becomes the differential in the treatment of the suction cup, they help in the physical sector, enabling better performance of the process and end up, many times, as happened to me, helping with psychological issues since it is a moment of relaxation and distraction. I recommend the suction cup treatment to everyone together with the presence of the incredible professionals.
Patient GS03:	From my experience I have to say that I created some expectations, which in the end were not met, but I had a suspicion that I was in the placebo group. Maybe it is that. As for the service, it was very good in all sections.			Patient GS03:	I didn't get a lot of social support because I'm an introverted person and I don't share much of my life with other people. Already professional, the service staff are always very helpful and giving total security and necessary guidance.
Patient GS04:	The suction cup project was very interesting because it showed me the countless possibilities in the treatment of people with low back pain, it was also important for our relaxation, because during the suction cup application the patient was more relaxed, and this always causes a good feeling, making the patient even more interested in this practice.			Patient GS04:	Social and professional support in treatment is of paramount importance, because it is through it that we have a better relationship with patients, and because of this relationship with patients, treatment becomes pleasurable, bringing more well-being to both.
Patient GS05:	have had back pain since I was 9 years old. The opportunity to participate in the project and receive the treatment was very good because until then I had never tried cupping therapy, despite having already done physical therapy and other methods to minimize low back pain. In the first consultations I noticed that the method did not leave marks on the back and the pressure of the suction cup was …			Patient GS05:	The support received by the project members was full of care and they were very attentive. They paid attention to the environment as I felt more comfortable with the light, the sound, the temperature of the place, making the environment very cozy. They always welcomed me with a good conversation. Members were available to help and offer guidance. In the end, I suspected that I participated in the…
Patient GS06:	My experience in the suction cup treatment was something new, despite having already seen such treatment on social networks. I was always curious to know what it was like, when I learned about the low back pain project. From the first session I already saw some results, as I felt a lot of pain in my lower back. After the eight sessions carried out in the period of two months, I was already much b…			Patient GS06:	Due to the fact that it is something new for society in general, it should be more publicized. This type of treatment is mostly seen in the sports world. In my view, we lack professionals to perform suction cup treatment. In terms of the research I participated in, I was very well guided by the physiotherapists who conducted the treatment, making everything very clear how it was going to be.
Patient GS07:	My experience in the suction cup treatment was great, until then I didn't know about it. My change each week was remarkable, as after each session it was as if I came out more and more relaxed.			Patient GS07:	I realize that it is of great importance, since it helps to improve our health, not only physical but also psychological.
Patient GS08:	emphasize that, during the meetings for the application of cups in the lumbar region, I always felt comfortable, and there was nothing that made me want to interrupt the treatment. After the application, I felt some relief from my lower back pain (noting that I didn't know which group I was, control or test). So for me it was a very positive experience.			Patient GS08:	From the first contact I had with the professionals responsible for the research and treatment, I felt welcomed. Everyone treated me in an extremely humane and ethical way, which helped me to relax from the beginning to the end of the treatment. In addition, the competence of all those involved was perceptible, performing the procedures with excellence, in addition to being always able to answer …
Patient GS09:	It was an experience where I realized that my back pain could become something more serious. With the suction cup treatment I noticed that at the end of the procedure I felt a certain relief for a certain time.			Patient GS09:	Social support is essential so that you don't give up on your treatment, and that they are always encouraging. That of the professional is of paramount importance from the good morning that is given, to the goodbye when it is over. They are always attentive, and try to explain the best way to the patient what is being done and what he should do, so that there are no doubts.
Patient GS10:	I felt relaxed, I wanted to sleep, and the best thing was that it didn't turn purple in the region where the treatment was performed, the treatment with the suction cup improved a lot my lower back pain.			Patient GS10:	Family support was essential for my treatment, as they always helped me. As a professional, the physical therapist was an excellent educator and attentive to me.
Patient GS11:	My experience with the suction cup was wonderful, during the application I didn't feel any significant pain and it also didn't turn purple for several days and the pain went away after the application, I think the treatment is wonderful.			Patient GS11:	I see social support as essential, especially family support. In addition, direct contact with the professional, reception and continuity of treatment.
Patient GS12:	My experience with the suction cup was to obtain a satisfactory improvement in the areas applied during the treatment period.			Patient GS12:	The social factor is indisputable by many and is important in any treatment. Regarding the professionals, they performed their function with dedication, they had total patience, thus facilitating the exchange of information, improving the performance of activities.
